# Supplementary material for: Chaperone-Dependent Mechanisms as a Pharmacological Target for Neuroprotection
Source: Int J Mol Sci. 2023 Jan 3;24(1):823. doi: 10.3390/ijms24010823 (PMC9820882; doi:10.3390/ijms24010823)
Supplement: Supplementary file 1 [file ijms-24-00823-s001.zip]

Archive with 1 entries (1 files):
- ijms-2106466-supplementary.pdf
